# Supplementary material for: Non-targeted Metabolomics in Diverse Sorghum Breeding Lines Indicates Primary and Secondary Metabolite Profiles Are Associated with Plant Biomass Accumulation and Photosynthesis
Source: Front Plant Sci. 2016 Jul 11;7:953. doi: 10.3389/fpls.2016.00953 (PMC4939745; doi:10.3389/fpls.2016.00953)
Supplement: Supplementary Table 1 — P-values from ANOVAs by sorghum type on metabolite clusters. [file Table1.xlsx]

## Sheet: Sheet1
Supplementary Table 1. Significant Clusters by Sorghum Type (alpha<.05)
Cluster #	Platform	t ratio	Prob >|t|
C19	LC-MS	-4.42	<.0001
C129	LC-MS	-5.01	<.0001
C292	LC-MS	-5.81	<.0001
C348	LC-MS	5.15	<.0001
C357	LC-MS	-5.94	<.0001
C358	LC-MS	-4.32	<.0001
C361	LC-MS	-4.25	<.0001
C362	LC-MS	-6.07	<.0001
C390	LC-MS	4.31	<.0001
C414	LC-MS	-4.38	<.0001
C418	LC-MS	-5.83	<.0001
C457	LC-MS	-4.38	<.0001
C472	LC-MS	-4.29	<.0001
C66	LC-MS	-4.14	0.0001
C360	LC-MS	-4.19	0.0001
C15	LC-MS	-4	0.0002
C434	LC-MS	-3.97	0.0002
C446	LC-MS	3.96	0.0002
C6	LC-MS	-3.92	0.0003
C12	LC-MS	-3.88	0.0003
C349	LC-MS	-3.87	0.0003
C313	LC-MS	-3.8	0.0004
C416	LC-MS	-3.76	0.0004
C70	LC-MS	-3.74	0.0005
C359	LC-MS	-3.71	0.0005
C59	LC-MS	-3.65	0.0006
C235	LC-MS	-3.67	0.0006
C288	LC-MS	-3.64	0.0006
C411	LC-MS	-3.65	0.0006
C113	LC-MS	3.63	0.0007
C350	LC-MS	3.58	0.0008
C102	LC-MS	-3.55	0.0009
C123	LC-MS	-3.52	0.0009
C77	LC-MS	3.51	0.001
C284	LC-MS	-3.49	0.001
C336	LC-MS	-3.49	0.001
C136	LC-MS	3.45	0.0011
C445	LC-MS	-3.46	0.0011
C95	LC-MS	-3.43	0.0012
C10	LC-MS	3.38	0.0014
C189	LC-MS	3.38	0.0014
C431	LC-MS	-3.23	0.0022
C399	LC-MS	-3.2	0.0024
C153	LC-MS	3.19	0.0025
C391	LC-MS	3.18	0.0025
C398	LC-MS	-3.18	0.0025
C46	LC-MS	-3.14	0.0028
C255	LC-MS	3.1	0.0032
C274	LC-MS	-3.08	0.0034
C381	LC-MS	-3.05	0.0036
C295	LC-MS	-3.02	0.0039
C200	LC-MS	-3.02	0.004
C293	LC-MS	3	0.0042
C92	LC-MS	2.99	0.0044
C44	LC-MS	-2.98	0.0045
C36	LC-MS	2.95	0.0048
C142	LC-MS	2.95	0.0048
C164	LC-MS	2.95	0.0048
C392	LC-MS	2.95	0.0048
C149	LC-MS	-2.93	0.0051
C318	LC-MS	-2.9	0.0056
C368	LC-MS	-2.9	0.0056
C228	LC-MS	2.88	0.0058
C80	LC-MS	-2.86	0.0062
C25	LC-MS	-2.84	0.0065
C99	LC-MS	2.84	0.0066
C265	LC-MS	2.83	0.0067
C260	LC-MS	2.8	0.0072
C103	LC-MS	-2.75	0.0084
C179	LC-MS	-2.74	0.0086
C40	LC-MS	2.71	0.0092
C229	LC-MS	-2.71	0.0092
C213	LC-MS	-2.7	0.0095
C236	LC-MS	-2.67	0.0102
C334	LC-MS	-2.67	0.0102
C219	LC-MS	-2.67	0.0103
C38	LC-MS	2.65	0.0108
C328	LC-MS	-2.63	0.0113
C262	LC-MS	2.61	0.012
C462	LC-MS	-2.6	0.0121
C259	LC-MS	-2.59	0.0125
C269	LC-MS	-2.56	0.0136
C22	LC-MS	-2.53	0.0146
C204	LC-MS	-2.51	0.0154
C39	LC-MS	-2.51	0.0155
C442	LC-MS	-2.5	0.0158
C231	LC-MS	-2.49	0.016
C438	LC-MS	2.47	0.0168
C370	LC-MS	-2.46	0.0175
C58	LC-MS	-2.42	0.0193
C8	LC-MS	-2.39	0.0207
C214	LC-MS	-2.39	0.0209
C173	LC-MS	-2.37	0.0217
C248	LC-MS	2.36	0.0223
C422	LC-MS	2.35	0.0225
C181	LC-MS	2.35	0.0227
C54	LC-MS	-2.35	0.0228
C155	LC-MS	2.34	0.0233
C393	LC-MS	2.33	0.0241
C185	LC-MS	2.32	0.0243
C207	LC-MS	-2.31	0.0248
C315	LC-MS	-2.3	0.0256
C473	LC-MS	-2.29	0.0266
C150	LC-MS	2.27	0.0275
C460	LC-MS	-2.27	0.0276
C145	LC-MS	-2.26	0.0282
C34	LC-MS	-2.23	0.03
C347	LC-MS	2.23	0.0301
C484	LC-MS	2.23	0.0304
C226	LC-MS	2.22	0.0313
C215	LC-MS	-2.21	0.0314
C437	LC-MS	-2.21	0.0317
C421	LC-MS	-2.21	0.0318
C476	LC-MS	-2.21	0.0321
C384	LC-MS	2.2	0.0327
C264	LC-MS	2.18	0.0338
C383	LC-MS	-2.18	0.0341
C27	LC-MS	-2.17	0.0348
C183	LC-MS	2.16	0.0357
C198	LC-MS	2.14	0.0369
C427	LC-MS	-2.14	0.0369
C341	LC-MS	2.14	0.037
C298	LC-MS	-2.14	0.0371
C76	LC-MS	-2.11	0.0399
C487	LC-MS	-2.11	0.0403
C430	LC-MS	-2.09	0.0418
C79	LC-MS	2.06	0.045
C104	LC-MS	-2.05	0.0456
C452	LC-MS	-2.02	0.0483
C97	LC-MS	-2.02	0.0484
C425	LC-MS	-2.02	0.0484
C45	LC-MS	-2.01	0.0498
C43_578.4	GC-MS	4.84	<.0001
C98_471	GC-MS	5.01	<.0001
C112_266.3	GC-MS	9.7	<.0001
C220_406.7	GC-MS	6.49	<.0001
C226_488.6	GC-MS	4.45	<.0001
C605_583.9	GC-MS	5.6	<.0001
C433_577.9	GC-MS	4.21	0.0001
C480_574.7	GC-MS	4.16	0.0001
C562_977.1	GC-MS	-4.24	0.0001
C119_521.3	GC-MS	4.06	0.0002
C188_576.6	GC-MS	4.02	0.0002
C454_1045.3	GC-MS	-3.92	0.0003
C107_998	GC-MS	3.82	0.0004
C66_512.2	GC-MS	3.61	0.0007
C35_691.5	GC-MS	-3.56	0.0009
C179_979.6	GC-MS	3.55	0.0009
C490_691.9	GC-MS	-3.54	0.0009
C162_1021.6	GC-MS	3.45	0.0012
C227_635.7	GC-MS	3.38	0.0015
C127_598.3	GC-MS	3.36	0.0016
C384_678.4	GC-MS	-3.34	0.0017
C681_894.5	GC-MS	3.29	0.0019
C100_923.7	GC-MS	-3.27	0.002
C241_1023.5	GC-MS	3.27	0.002
C285_596.6	GC-MS	3.28	0.002
C175_678.2	GC-MS	-3.22	0.0023
C439_719.3	GC-MS	-3.19	0.0025
C636_921.5	GC-MS	-3.14	0.0029
C243_952.6	GC-MS	3.11	0.0033
C361_502.9	GC-MS	-3.1	0.0033
C377_709	GC-MS	-3.1	0.0033
C221_382.3	GC-MS	3.08	0.0035
C55_599.3	GC-MS	3.02	0.0042
C215_923.6	GC-MS	-3.02	0.0042
C287_709.3	GC-MS	-2.98	0.0045
C668_856	GC-MS	-2.99	0.0045
C359_512.2	GC-MS	2.98	0.0046
C71_717.6	GC-MS	-2.97	0.0047
C205_756.2	GC-MS	-2.97	0.0047
C518_924	GC-MS	-2.97	0.0047
C585_275.5	GC-MS	-2.97	0.0047
C596_474.1	GC-MS	-2.96	0.0048
C14_718.9	GC-MS	-2.96	0.0049
C114_710.5	GC-MS	-2.96	0.0049
C83_530.3	GC-MS	-2.95	0.005
C482_713.2	GC-MS	-2.94	0.0051
C122_631	GC-MS	-2.93	0.0052
C609_736.5	GC-MS	-2.93	0.0052
C63_699	GC-MS	-2.92	0.0054
C680_902.4	GC-MS	2.91	0.0055
C28_442.8	GC-MS	-2.9	0.0056
C464_1135.8	GC-MS	-2.91	0.0056
C13_640.2	GC-MS	-2.9	0.0057
C614_702.2	GC-MS	-2.9	0.0057
C204_739.9	GC-MS	-2.89	0.0058
C232_867.9	GC-MS	-2.89	0.0059
C396_890.1	GC-MS	2.88	0.0061
C586_278.1	GC-MS	-2.85	0.0065
C192_816.1	GC-MS	-2.83	0.0069
C484_732	GC-MS	-2.83	0.0069
C75_586.9	GC-MS	2.8	0.0075
C657_642.5	GC-MS	-2.8	0.0075
C281_563.5	GC-MS	-2.79	0.0077
C451_985.1	GC-MS	2.77	0.008
C328_671.3	GC-MS	-2.77	0.0081
C6_679.3	GC-MS	-2.73	0.0089
C443_679.7	GC-MS	-2.73	0.0089
C261_859.5	GC-MS	-2.73	0.009
C607_714.8	GC-MS	-2.73	0.009
C126_595	GC-MS	2.73	0.0091
C270_898	GC-MS	2.7	0.0096
C526_218.7	GC-MS	-2.7	0.0096
C96_329.5	GC-MS	-2.7	0.0097
C502_791	GC-MS	-2.68	0.0102
C360_510.5	GC-MS	2.66	0.0108
C327_653.2	GC-MS	-2.64	0.0114
C326_666.5	GC-MS	2.63	0.0116
C660_593	GC-MS	-2.62	0.012
C478_563.3	GC-MS	2.6	0.0124
C310_253.6	GC-MS	-2.6	0.0126
C504_803.3	GC-MS	-2.59	0.0127
C494_853.3	GC-MS	-2.59	0.0128
C554_800.1	GC-MS	-2.59	0.0129
C535_527.9	GC-MS	-2.58	0.013
C34_524.1	GC-MS	-2.58	0.0131
C25_670.8	GC-MS	-2.58	0.0132
C612_767.7	GC-MS	-2.58	0.0132
C244_954	GC-MS	2.57	0.0134
C534_524.5	GC-MS	-2.57	0.0134
C4_923.4	GC-MS	-2.57	0.0135
C446_785.1	GC-MS	-2.56	0.0139
C486_751.9	GC-MS	-2.56	0.0139
C512_877.9	GC-MS	-2.56	0.0139
C603_562	GC-MS	2.55	0.0141
C259_754.5	GC-MS	2.54	0.0146
C364_532.8	GC-MS	-2.53	0.0149
C381_655.6	GC-MS	-2.53	0.0149
C415_552.9	GC-MS	-2.53	0.0149
C120_473.5	GC-MS	-2.53	0.0151
C428_635	GC-MS	-2.52	0.0152
C288_726.5	GC-MS	-2.51	0.0155
C369_640.5	GC-MS	2.52	0.0155
C431_573.1	GC-MS	2.5	0.0159
C520_963.5	GC-MS	-2.48	0.0168
C403_916	GC-MS	2.48	0.0169
C441_689.8	GC-MS	-2.48	0.0169
C279_640.7	GC-MS	-2.47	0.0171
C24_385.4	GC-MS	-2.47	0.0175
C159_623.8	GC-MS	2.46	0.0177
C128_777.4	GC-MS	-2.45	0.0181
C44_734.6	GC-MS	-2.44	0.0186
C645_1265.9	GC-MS	2.42	0.0196
C57_449	GC-MS	-2.41	0.0201
C469_1432.8	GC-MS	-2.41	0.0202
C489_652.1	GC-MS	-2.41	0.0202
C549_662.8	GC-MS	2.39	0.0208
C539_638.4	GC-MS	-2.39	0.0209
C319_562.4	GC-MS	2.38	0.0216
C214_898.1	GC-MS	2.38	0.0217
C324_737.6	GC-MS	-2.37	0.0219
C540_642.1	GC-MS	-2.37	0.0222
C33_907.5	GC-MS	-2.35	0.023
C115_761.9	GC-MS	-2.35	0.0232
C588_330.6	GC-MS	-2.35	0.0233
C262_830.9	GC-MS	-2.34	0.0239
C579_1145.4	GC-MS	-2.33	0.0242
C401_902.6	GC-MS	-2.32	0.0246
C31_588.7	GC-MS	2.32	0.0249
C147_564	GC-MS	2.32	0.0251
C511_881.1	GC-MS	-2.31	0.0254
C550_663	GC-MS	-2.3	0.026
C252_437.7	GC-MS	-2.29	0.0266
C40_624.3	GC-MS	2.28	0.0271
C613_766.5	GC-MS	-2.28	0.0272
C5_562.6	GC-MS	2.28	0.0273
C186_364.7	GC-MS	2.26	0.0285
C49_506	GC-MS	-2.24	0.0299
C284_596	GC-MS	2.24	0.03
C594_516.5	GC-MS	-2.23	0.0303
C154_1330.2	GC-MS	2.23	0.0304
C404_954.8	GC-MS	2.23	0.0305
C515_906	GC-MS	2.22	0.0313
C532_511.9	GC-MS	-2.22	0.0315
C592_520.8	GC-MS	2.21	0.0324
C207_674.6	GC-MS	-2.21	0.0325
C688_1462.4	GC-MS	-2.2	0.0327
C587_275.3	GC-MS	-2.2	0.0328
C519_924.3	GC-MS	-2.18	0.034
C536_449.9	GC-MS	2.17	0.0349
C230_632.5	GC-MS	-2.17	0.0352
C604_563.8	GC-MS	2.16	0.0359
C572_937.8	GC-MS	-2.15	0.0364
C77_592.8	GC-MS	-2.14	0.0374
C292_810.6	GC-MS	-2.13	0.0384
C118_409.6	GC-MS	-2.11	0.0399
C174_678.3	GC-MS	-2.11	0.0401
C524_223	GC-MS	2.11	0.0401
C138_491.8	GC-MS	-2.11	0.0402
C256_616.8	GC-MS	2.11	0.0404
C371_631.8	GC-MS	-2.11	0.0405
C687_1446.5	GC-MS	2.1	0.0409
C388_786.8	GC-MS	-2.1	0.0412
C552_682.1	GC-MS	-2.09	0.0418
C405_1131.9	GC-MS	-2.09	0.0421
C306_1404.3	GC-MS	-2.09	0.0423
C274_324	GC-MS	-2.09	0.0425
C158_510.5	GC-MS	-2.08	0.0431
C257_641.1	GC-MS	-2.08	0.0436
C616_676.7	GC-MS	-2.07	0.044
C576_954.7	GC-MS	2.06	0.0451
C651_236	GC-MS	-2.05	0.0457
C290_847.4	GC-MS	2.05	0.046
C644_1170.3	GC-MS	2.04	0.0466
C68_867.5	GC-MS	-2.04	0.0468
C95_309.4	GC-MS	2.04	0.0468
C555_1053.4	GC-MS	2.04	0.0476
C97_348.3	GC-MS	2.03	0.0477
C664_763.3	GC-MS	-2.03	0.0483
C190_592.9	GC-MS	-2.03	0.0486
C646_1380.4	GC-MS	2.03	0.0486
C367_614.8	GC-MS	2.02	0.0489
C694_1230.4	GC-MS	2.02	0.0489
C662_709.1	GC-MS	-2.02	0.049
C169_390.3	GC-MS	-2.02	0.0491
C390_997.8	GC-MS	2.02	0.0491
C386_826.8	GC-MS	-2.02	0.0492
C225_534.6	GC-MS	-2.01	0.0499
C658_622.4	GC-MS	2.01	0.05
