# Supplementary material for: Non-targeted Metabolomics in Diverse Sorghum Breeding Lines Indicates Primary and Secondary Metabolite Profiles Are Associated with Plant Biomass Accumulation and Photosynthesis
Source: Front Plant Sci. 2016 Jul 11;7:953. doi: 10.3389/fpls.2016.00953 (PMC4939745; doi:10.3389/fpls.2016.00953)
Supplement: Supplementary Table 2 — Spearman's r- and p-values for trait-trait correlations. [file Table2.xlsx]

## Sheet: Supplementary Table 1
Supplementary Table 2. Spearman’s r values and p-values for trait-trait correlations
	Average leaf area			Stem diameter (mm)			Internal to ambient CO2			Stomatal conductance			Photosynthesis			Chlorophyll A:total			Chlorophyll B:total			Leaf harvest index			Lignin%			Leaf weight (g)			Total dry weight (g)			Stem harvest index			Xyl.(g/plant)			Lig.(g/plant)			Stem weight (g)			Xylan%			Growth rate wk 2-4
	Spearmans r	Spearmans r2	p-value	Spearmans r	Spearmans r2	p-value	Spearmans r	Spearmans r2	p-value	Spearmans r	Spearmans r2	p-value	Spearmans r	Spearmans r2	p-value	Spearmans r	Spearmans r2	p-value	Spearmans r	Spearmans r2	p-value	Spearmans r	Spearmans r2	p-value	Spearmans r	Spearmans r2	p-value	Spearmans r	Spearmans r2	p-value	Spearmans r	Spearmans r2	p-value	Spearmans r	Spearmans r2	p-value	Spearmans r	Spearmans r2	p-value	Spearmans r	Spearmans r2	p-value	Spearmans r	Spearmans r2	p-value	Spearmans r	Spearmans r2	p-value	Spearmans r
Average leaf area	1	1	NA	0.6014	0.3616	0.0503	0.6545	0.4284	0.0289	0.3909	0.1528	0.2345	0.2636	0.0695	0.4334	0.1818	0.0331	0.5926	0.1727	0.0298	0.6115	0.4084	0.1668	0.2123	0.2642	0.0698	0.4324	0.1822	0.0332	0.5918	-0.0545	0.003	0.8734	0.0685	0.0047	0.8414	0.0909	0.0083	0.7904	0	0	1	0.0957	0.0092	0.7796	0.2091	0.0437	0.5372	-0.1545
Stem diameter (mm)	0.6014	0.3616	0.0503	1	1	NA	0.4009	0.1607	0.2217	0.5103	0.2604	0.1088	0.5877	0.3454	0.0573	-0.3781	0.143	0.2515	-0.3417	0.1167	0.3037	0.7211	0.5199	0.0123	0.3447	0.1189	0.2991	0.1416	0.02	0.678	-0.2187	0.0478	0.5183	-0.3593	0.1291	0.2779	-0.1777	0.0316	0.6012	-0.205	0.042	0.5454	-0.347	0.1204	0.2957	-0.1276	0.0163	0.7086	-0.7244
Internal to ambient CO2	0.6545	0.4284	0.0289	0.4009	0.1607	0.2217	1	1	NA	0.6091	0.371	0.0467	0.4818	0.2321	0.1334	0.3909	0.1528	0.2345	0.4182	0.1749	0.2006	0.3156	0.0996	0.3444	0.3599	0.1295	0.2769	0.0364	0.0013	0.9153	-0.2	0.04	0.5554	0.1187	0.0141	0.7281	0.2182	0.0476	0.5192	-0.0273	0.0007	0.9366	0.0137	0.0002	0.9682	0.4818	0.2321	0.1334	-0.0091
Stomatal conductance	0.3909	0.1528	0.2345	0.5103	0.2604	0.1088	0.6091	0.371	0.0467	1	1	NA	0.9545	0.9112	0	0.4182	0.1749	0.2006	0.4909	0.241	0.1252	0.1392	0.0194	0.683	0.3781	0.143	0.2515	-0.4146	0.1719	0.2049	-0.4909	0.241	0.1252	-0.4475	0.2003	0.1676	-0.2636	0.0695	0.4334	-0.3636	0.1322	0.2716	-0.4328	0.1873	0.1836	-0.1091	0.0119	0.7495	-0.3455
Photosynthesis	0.2636	0.0695	0.4334	0.5877	0.3454	0.0573	0.4818	0.2321	0.1334	0.9545	0.9112	0	1	1	NA	0.2636	0.0695	0.4334	0.3455	0.1193	0.2981	0.2181	0.0476	0.5193	0.3508	0.1231	0.2902	-0.4419	0.1953	0.1736	-0.5545	0.3075	0.0767	-0.5982	0.3578	0.0519	-0.3909	0.1528	0.2345	-0.4545	0.2066	0.1601	-0.5968	0.3562	0.0526	-0.2818	0.0794	0.4011	-0.4909
Chlorophyll A:total	0.1818	0.0331	0.5926	-0.3781	0.143	0.2515	0.3909	0.1528	0.2345	0.4182	0.1749	0.2006	0.2636	0.0695	0.4334	1	1	NA	0.9909	0.9819	0	-0.4316	0.1863	0.185	0.2551	0.0651	0.449	-0.5103	0.2604	0.1088	-0.2909	0.0846	0.3855	-0.032	0.001	0.9257	-0.0727	0.0053	0.8317	-0.1	0.01	0.7699	-0.0501	0.0025	0.8837	0.0909	0.0083	0.7904	0.4727
Chlorophyll B:total	0.1727	0.0298	0.6115	-0.3417	0.1167	0.3037	0.4182	0.1749	0.2006	0.4909	0.241	0.1252	0.3455	0.1193	0.2981	0.9909	0.9819	0	1	1	NA	-0.4502	0.2027	0.1647	0.246	0.0605	0.4659	-0.5513	0.3039	0.0788	-0.3182	0.1012	0.3403	-0.0685	0.0047	0.8414	-0.1	0.01	0.7699	-0.1364	0.0186	0.6893	-0.082	0.0067	0.8106	0.0364	0.0013	0.9155	0.4
Leaf harvest index	0.4084	0.1668	0.2123	0.7211	0.5199	0.0123	0.3156	0.0996	0.3444	0.1392	0.0194	0.683	0.2181	0.0476	0.5193	-0.4316	0.1863	0.185	-0.4502	0.2027	0.1647	1	1	NA	0.5047	0.2548	0.1133	0.2512	0.0631	0.4562	-0.3063	0.0938	0.3596	-0.0676	0.0046	0.8434	-0.0882	0.0078	0.7965	-0.1717	0.0295	0.6136	-0.2605	0.0679	0.4391	0.2599	0.0676	0.4402	-0.2831
Lignin%	0.2642	0.0698	0.4324	0.3447	0.1189	0.2991	0.3599	0.1295	0.2769	0.3781	0.143	0.2515	0.3508	0.1231	0.2902	0.2551	0.0651	0.449	0.246	0.0605	0.4659	0.5047	0.2548	0.1133	1	1	NA	-0.0913	0.0083	0.7894	-0.2597	0.0674	0.4406	0.0938	0.0088	0.7838	0.0592	0.0035	0.8627	0.1139	0.013	0.7388	-0.0753	0.0057	0.8257	0.2551	0.0651	0.449	0.0729
Leaf weight (g)	0.1822	0.0332	0.5918	0.1416	0.02	0.678	0.0364	0.0013	0.9153	-0.4146	0.1719	0.2049	-0.4419	0.1953	0.1736	-0.5103	0.2604	0.1088	-0.5513	0.3039	0.0788	0.2512	0.0631	0.4562	-0.0913	0.0083	0.7894	1	1	NA	0.8155	0.665	0.0022	0.7002	0.4903	0.0164	0.7836	0.614	0.0043	0.7608	0.5789	0.0065	0.7329	0.5371	0.0103	0.4601	0.2117	0.1544	0.2415
Total dry weight (g)	-0.0545	0.003	0.8734	-0.2187	0.0478	0.5183	-0.2	0.04	0.5554	-0.4909	0.241	0.1252	-0.5545	0.3075	0.0767	-0.2909	0.0846	0.3855	-0.3182	0.1012	0.3403	-0.3063	0.0938	0.3596	-0.2597	0.0674	0.4406	0.8155	0.665	0.0022	1	1	NA	0.7215	0.5205	0.0122	0.8364	0.6995	0.0013	0.9091	0.8264	0.0001	0.8747	0.7651	0.0004	0.2818	0.0794	0.4011	0.3182
Stem harvest index	0.0685	0.0047	0.8414	-0.3593	0.1291	0.2779	0.1187	0.0141	0.7281	-0.4475	0.2003	0.1676	-0.5982	0.3578	0.0519	-0.032	0.001	0.9257	-0.0685	0.0047	0.8414	-0.0676	0.0046	0.8434	0.0938	0.0088	0.7838	0.7002	0.4903	0.0164	0.7215	0.5205	0.0122	1	1	NA	0.8722	0.7607	0.0005	0.8174	0.6681	0.0021	0.9405	0.8846	0	0.6758	0.4567	0.0225	0.6712
Xyl.(g/plant)	0.0909	0.0083	0.7904	-0.1777	0.0316	0.6012	0.2182	0.0476	0.5192	-0.2636	0.0695	0.4334	-0.3909	0.1528	0.2345	-0.0727	0.0053	0.8317	-0.1	0.01	0.7699	-0.0882	0.0078	0.7965	0.0592	0.0035	0.8627	0.7836	0.614	0.0043	0.8364	0.6995	0.0013	0.8722	0.7607	0.0005	1	1	NA	0.9364	0.8768	0	0.8884	0.7892	0.0003	0.7091	0.5028	0.0146	0.4909
Lig.(g/plant)	0	0	1	-0.205	0.042	0.5454	-0.0273	0.0007	0.9366	-0.3636	0.1322	0.2716	-0.4545	0.2066	0.1601	-0.1	0.01	0.7699	-0.1364	0.0186	0.6893	-0.1717	0.0295	0.6136	0.1139	0.013	0.7388	0.7608	0.5789	0.0065	0.9091	0.8264	0.0001	0.8174	0.6681	0.0021	0.9364	0.8768	0	1	1	NA	0.8838	0.7812	0.0003	0.5	0.25	0.1173	0.4636
Stem weight (g)	0.0957	0.0092	0.7796	-0.347	0.1204	0.2957	0.0137	0.0002	0.9682	-0.4328	0.1873	0.1836	-0.5968	0.3562	0.0526	-0.0501	0.0025	0.8837	-0.082	0.0067	0.8106	-0.2605	0.0679	0.4391	-0.0753	0.0057	0.8257	0.7329	0.5371	0.0103	0.8747	0.7651	0.0004	0.9405	0.8846	0	0.8884	0.7892	0.0003	0.8838	0.7812	0.0003	1	1	NA	0.5285	0.2793	0.0947	0.574
Xylan%	0.2091	0.0437	0.5372	-0.1276	0.0163	0.7086	0.4818	0.2321	0.1334	-0.1091	0.0119	0.7495	-0.2818	0.0794	0.4011	0.0909	0.0083	0.7904	0.0364	0.0013	0.9155	0.2599	0.0676	0.4402	0.2551	0.0651	0.449	0.4601	0.2117	0.1544	0.2818	0.0794	0.4011	0.6758	0.4567	0.0225	0.7091	0.5028	0.0146	0.5	0.25	0.1173	0.5285	0.2793	0.0947	1	1	NA	0.5273
Growth rate wk 2-4	-0.1545	0.0239	0.65	-0.7244	0.5247	0.0117	-0.0091	0.0001	0.9788	-0.3455	0.1193	0.2981	-0.4909	0.241	0.1252	0.4727	0.2235	0.142	0.4	0.16	0.2229	-0.2831	0.0802	0.3989	0.0729	0.0053	0.8313	0.2415	0.0583	0.4744	0.3182	0.1012	0.3403	0.6712	0.4506	0.0237	0.4909	0.241	0.1252	0.4636	0.215	0.1509	0.574	0.3295	0.0648	0.5273	0.278	0.0956	1
Plant height (cm)	-0.3273	0.1071	0.3259	-0.7289	0.5313	0.0109	-0.2455	0.0602	0.4669	-0.5455	0.2975	0.0827	-0.6909	0.4774	0.0186	0.0727	0.0053	0.8317	0.0273	0.0007	0.9366	-0.5198	0.2702	0.1012	-0.2642	0.0698	0.4324	0.5011	0.2511	0.1163	0.7455	0.5557	0.0085	0.8037	0.6459	0.0029	0.7091	0.5028	0.0146	0.7182	0.5158	0.0128	0.8519	0.7258	0.0009	0.4364	0.1904	0.1797	0.7636
Growth rate wk 1-2	-0.5455	0.2975	0.0827	-0.8747	0.7651	0.0004	-0.3636	0.1322	0.2716	-0.4909	0.241	0.1252	-0.5636	0.3177	0.071	0.3	0.09	0.3701	0.2727	0.0744	0.4171	-0.7241	0.5243	0.0118	-0.1686	0.0284	0.6203	0.1321	0.0175	0.6986	0.5545	0.3075	0.0767	0.5708	0.3258	0.0667	0.5091	0.2592	0.1097	0.6	0.36	0.051	0.6059	0.3671	0.0482	0.1909	0.0364	0.5739	0.7091
Glu.(g/plant)	0.1503	0.0226	0.659	0.2877	0.0828	0.391	0.2506	0.0628	0.4574	0.3098	0.096	0.3539	0.3599	0.1295	0.2769	0.1959	0.0384	0.5637	0.1959	0.0384	0.5637	0.2093	0.0438	0.5367	0.0822	0.0068	0.8101	-0.6644	0.4414	0.0258	-0.779	0.6069	0.0047	-0.746	0.5565	0.0084	-0.7244	0.5247	0.0117	-0.7745	0.5998	0.0051	-0.8014	0.6422	0.003	-0.246	0.0605	0.4659	-0.4829
Glucan%	0.1503	0.0226	0.659	0.2877	0.0828	0.391	0.2506	0.0628	0.4574	0.3098	0.096	0.3539	0.3599	0.1295	0.2769	0.1959	0.0384	0.5637	0.1959	0.0384	0.5637	0.2093	0.0438	0.5367	0.0822	0.0068	0.8101	-0.6644	0.4414	0.0258	-0.779	0.6069	0.0047	-0.746	0.5565	0.0084	-0.7244	0.5247	0.0117	-0.7745	0.5998	0.0051	-0.8014	0.6422	0.003	-0.246	0.0605	0.4659	-0.4829
Pannicle harvest index	-0.0365	0.0013	0.9151	0.3227	0.1041	0.3332	-0.1918	0.0368	0.5721	0.4521	0.2044	0.1627	0.5662	0.3206	0.0694	0.0639	0.0041	0.8519	0.1005	0.0101	0.7688	-0.0443	0.002	0.8971	-0.1167	0.0136	0.7326	-0.7162	0.513	0.0132	-0.6484	0.4204	0.0309	-0.9725	0.9457	0	-0.8448	0.7136	0.0011	-0.758	0.5746	0.0069	-0.8581	0.7364	0.0007	-0.7032	0.4945	0.0158	-0.6712
Ash%	-0.4055	0.1644	0.216	-0.0822	0.0068	0.8101	-0.4966	0.2466	0.1202	-0.0091	0.0001	0.9788	0.123	0.0151	0.7186	-0.0683	0.0047	0.8418	-0.0683	0.0047	0.8418	-0.2512	0.0631	0.4562	-0.4795	0.2299	0.1356	-0.5502	0.3028	0.0795	-0.4419	0.1953	0.1736	-0.8146	0.6637	0.0023	-0.7699	0.5928	0.0056	-0.6743	0.4546	0.0229	-0.7009	0.4913	0.0163	-0.6743	0.4546	0.0229	-0.3918
Chlorophyll A	-0.2364	0.0559	0.4841	0.0638	0.0041	0.8522	-0.1727	0.0298	0.6115	-0.0818	0.0067	0.811	0.1455	0.0212	0.6696	0.0182	0.0003	0.9577	0.0091	0.0001	0.9788	0.2785	0.0776	0.407	0.1868	0.0349	0.5824	-0.4055	0.1644	0.216	-0.5364	0.2877	0.089	-0.5023	0.2523	0.1154	-0.5273	0.278	0.0956	-0.4455	0.1984	0.1697	-0.6606	0.4364	0.0269	-0.3545	0.1257	0.2847	-0.1636
Total chlorophyll	-0.2273	0.0517	0.5015	0.0547	0.003	0.8732	-0.2727	0.0744	0.4171	-0.2091	0.0437	0.5372	0.0273	0.0007	0.9366	-0.0818	0.0067	0.811	-0.1	0.01	0.7699	0.297	0.0882	0.375	0.1412	0.0199	0.6787	-0.2779	0.0772	0.408	-0.4182	0.1749	0.2006	-0.4155	0.1727	0.2037	-0.4636	0.215	0.1509	-0.3545	0.1257	0.2847	-0.5604	0.314	0.073	-0.3636	0.1322	0.2716	-0.1273
Chlorophyll B	-0.3	0.09	0.3701	0.0683	0.0047	0.8418	-0.3818	0.1458	0.2466	-0.3455	0.1193	0.2981	-0.1091	0.0119	0.7495	-0.3091	0.0955	0.355	-0.3455	0.1193	0.2981	0.4131	0.1706	0.2067	0.0547	0.003	0.8732	-0.1458	0.0213	0.6689	-0.3545	0.1257	0.2847	-0.3744	0.1402	0.2566	-0.4	0.16	0.2229	-0.3182	0.1012	0.3403	-0.5239	0.2745	0.0981	-0.2182	0.0476	0.5192	-0.1455
Panicle weight (g)	-0.2785	0.0776	0.4069	-0.0458	0.0021	0.8937	-0.4384	0.1922	0.1775	-0.0548	0.003	0.8729	0.0046	0	0.9894	-0.1142	0.013	0.7382	-0.105	0.011	0.7586	-0.5595	0.3131	0.0735	-0.4966	0.2466	0.1202	-0.1098	0.0121	0.7478	0.2466	0.0608	0.4648	-0.4289	0.184	0.1881	-0.1735	0.0301	0.6099	0	0	1	-0.1373	0.0189	0.6873	-0.5525	0.3053	0.078	-0.3927
Ash(g/plant)	-0.4273	0.1826	0.1899	-0.1503	0.0226	0.659	-0.6273	0.3935	0.0388	-0.4091	0.1674	0.2115	-0.2909	0.0846	0.3855	-0.4273	0.1826	0.1899	-0.4455	0.1984	0.1697	-0.376	0.1413	0.2545	-0.7608	0.5789	0.0065	0.1276	0.0163	0.7086	0.3	0.09	0.3701	-0.3196	0.1022	0.338	-0.1545	0.0239	0.65	-0.0364	0.0013	0.9155	-0.1002	0.01	0.7694	-0.4545	0.2066	0.1601	-0.2545
Water use efficiency	-0.5727	0.328	0.0655	-0.451	0.2034	0.1638	-0.9636	0.9286	0	-0.7455	0.5557	0.0085	-0.6545	0.4284	0.0289	-0.3818	0.1458	0.2466	-0.4273	0.1826	0.1899	-0.2738	0.075	0.4152	-0.2733	0.0747	0.416	0.0683	0.0047	0.8418	0.3	0.09	0.3701	0.0776	0.006	0.8205	-0.0727	0.0053	0.8317	0.1727	0.0298	0.6115	0.1549	0.024	0.6493	-0.3182	0.1012	0.3403	0.1273
[truncated: 38 more columns]
